# Supplementary material for: Performance of machine-learning scoring functions in structure-based virtual screening
Source: Sci Rep. 2017 Apr 25;7:46710. doi: 10.1038/srep46710 (PMC5404222; doi:10.1038/srep46710)
Supplement: Supplementary Table 1 [file srep46710-s1.xls]

## Sheet: Sheet1
Docking Software	Cross Validation	Re-Scoring	ef0.1	ef1	ef2	ef5	ef10	roc_auc	roc_log_auc	rp	rs	rk	rp_active	rs_active	rk_active	rp_inactive	rs_inactive	rk_inactive
Autodock Vina		Chemscore	8.5	6.24	5.08	3.84	2.9	0.69	0.27	-0.11	-0.11	-0.09	-0.04	-0.04	-0.03	0	0	0
		D score	4.46	3.28	2.59	2.01	1.63	0.55	0.19	-0.01	-0.02	-0.02	0	0	0	0	0	0
		G score	5.98	3.58	3.04	2.44	2.02	0.61	0.21	-0.05	-0.06	-0.05	-0.07	-0.08	-0.06	0	0	0
		Native	20.55	10.98	8.2	5.38	3.82	0.74	0.33	-0.09	-0.1	-0.08	-0.05	-0.04	-0.03	0	0	0
		PMF score	11.7	7.78	6.2	4.41	3.29	0.71	0.3	-0.11	-0.12	-0.09	-0.07	-0.07	-0.05	0	0	0
		RF-Score v3	7.89	5.42	4.47	3.33	2.66	0.67	0.26	0.09	0.11	0.09	0.11	0.11	0.07	0	0	0
	Horizontal	RF_v1	55.52	31.36	20.97	11.32	6.82	0.8	0.25	0.49	0.17	0.14	0.3	0.27	0.18	0.02	0.01	0.01
		RF_v2	58.37	38.96	25.75	13.35	7.68	0.84	0.26	0.56	0.19	0.15	0.34	0.3	0.21	0.02	0.01	0.01
		RF_v3	57.98	37.12	24.8	12.88	7.49	0.83	0.26	0.54	0.18	0.15	0.31	0.28	0.19	0.02	0.01	0.01
	Per Target	RF_v1	46.76	29.69	21.07	11.74	7.1	0.82	0.29	0.55	0.25	0.2	0.29	0.28	0.2	0	0.02	0.02
		RF_v2	51.81	34.75	24.37	12.99	7.55	0.84	0.29	0.61	0.26	0.21	0.32	0.3	0.22	0	0	0
		RF_v3	49.91	32.72	23.04	12.6	7.47	0.84	0.3	0.59	0.26	0.21	0.31	0.3	0.21	0	0.02	0.02
	Vertical	RF_v1	16.12	7.18	5.79	4.18	3.25	0.65	0.16	0.13	0.09	0.08	0.1	0.11	0.07	0	0	0
		RF_v2	22.13	10.57	8.14	5.75	4.17	0.7	0.16	0.17	0.12	0.1	0.09	0.1	0.07	0	0	0
		RF_v3	20.5	10.37	8.24	5.58	4.04	0.69	0.17	0.17	0.12	0.1	0.09	0.11	0.07	0	0	0
Dock 3.6		Chemscore	17.16	11.21	8.63	5.56	3.87	0.73	0.33	-0.1	-0.1	-0.08	-0.03	-0.03	-0.02	0	0	0
		D score	1.61	2.12	2	1.61	1.34	0.5	0.16	0.01	0	0	0.01	0.02	0.01	0	0	0
		G score	7.5	5.52	4.5	3.3	2.57	0.65	0.25	-0.06	-0.06	-0.05	-0.05	-0.06	-0.04	0	0	0
		Native	29.39	16.86	12.04	7.09	4.69	0.77	0.39	-0.08	-0.12	-0.1	-0.07	-0.09	-0.06	0	0	0
		PMF score	11.13	8.49	6.56	4.56	3.44	0.73	0.31	-0.1	-0.1	-0.08	-0.07	-0.07	-0.05	0	0	0
		RF-Score v3	10.85	7.33	5.96	4.24	3.23	0.71	0.29	0.08	0.09	0.07	0.11	0.11	0.08	0	0	0
	Horizontal	RF_v1	57.32	30.34	20.28	10.95	6.61	0.79	0.25	0.46	0.16	0.13	0.28	0.26	0.18	0.02	0.01	0.01
		RF_v2	61.42	39	25.22	12.84	7.43	0.83	0.25	0.54	0.18	0.14	0.31	0.28	0.19	0.02	0.01	0.01
		RF_v3	61.42	37.25	24.29	12.63	7.35	0.83	0.26	0.53	0.18	0.14	0.3	0.27	0.19	0.02	0.01	0.01
	Per Target	RF_v1	52.41	36.28	25.3	13.3	7.71	0.84	0.32	0.54	0.18	0.15	0.29	0.28	0.2	0	0.02	0.02
		RF_v2	58.63	43.43	29.72	14.76	8.25	0.87	0.33	0.61	0.19	0.16	0.32	0.3	0.22	0	0.02	0.02
		RF_v3	56	41.1	28.27	14.61	8.2	0.87	0.33	0.59	0.19	0.16	0.32	0.3	0.22	0	0.02	0.02
	Vertical	RF_v1	14.61	7.05	5.88	4.25	3.31	0.65	0.18	0.12	0.09	0.07	0.06	0.09	0.06	0	0	0
		RF_v2	31.78	13.5	9.88	6.28	4.35	0.7	0.18	0.19	0.12	0.1	0.05	0.07	0.05	0	0	0
		RF_v3	24.72	12.43	9.35	6.25	4.5	0.71	0.19	0.19	0.12	0.1	0.07	0.09	0.06	0	0	0
Dock 6.6		Chemscore	7.25	4.94	4.21	3.16	2.47	0.65	0.24	-0.05	-0.06	-0.05	-0.03	-0.04	-0.02	0	0	0
		D score	2.2	2.46	2.22	1.83	1.66	0.55	0.18	-0.02	-0.02	-0.02	-0.03	-0.03	-0.02	0	0	0
		G score	4.95	2.85	2.35	1.94	1.67	0.59	0.19	-0.03	-0.03	-0.02	-0.05	-0.06	-0.04	0	0	0
		Native	4.61	3.55	3.05	2.33	2.04	0.61	0.21	-0.03	-0.04	-0.03	-0.06	-0.07	-0.05	0	0	0
		PMF score	13.4	8.29	6.34	4.46	3.24	0.69	0.29	-0.07	-0.07	-0.06	-0.06	-0.07	-0.06	0	0	0
		RF-Score v3	7.58	4.58	3.75	2.74	2.32	0.66	0.24	0.06	0.07	0.06	0.1	0.1	0.07	0	0	0
	Horizontal	RF_v1	70.79	26.96	17.7	9.79	6.07	0.75	0.28	0.37	0.12	0.1	0.25	0.24	0.16	0.01	0.01	0.01
		RF_v2	83.62	33.42	21.17	11.25	6.72	0.79	0.29	0.42	0.14	0.11	0.28	0.27	0.18	0.01	0.01	0.01
		RF_v3	80.72	32.19	20.78	11.15	6.68	0.79	0.29	0.42	0.13	0.11	0.26	0.25	0.17	0.01	0.01	0.01
	Per Target	RF_v1	51.53	27.42	18.65	10.37	6.42	0.77	0.29	0.41	0.19	0.15	0.2	0.19	0.13	0	0	0
		RF_v2	66.95	34.3	22.07	11.73	6.96	0.8	0.3	0.47	0.2	0.16	0.25	0.24	0.17	0	0.01	0.01
		RF_v3	61.11	32.05	21.56	11.47	6.88	0.79	0.3	0.46	0.2	0.16	0.24	0.23	0.16	0	0.01	0.01
	Vertical	RF_v1	13.42	6.82	5.51	4.11	3.1	0.62	0.19	0.09	0.07	0.06	0.04	0.07	0.05	0	0	0
		RF_v2	19.05	9.52	7.4	5.05	3.78	0.67	0.19	0.12	0.09	0.07	0.05	0.06	0.04	0	0	0
		RF_v3	18.71	9.61	7.56	5.14	3.73	0.66	0.2	0.12	0.09	0.07	0.04	0.07	0.04	0	0	0
